# Supplementary material for: White-Matter Connectivity and General Movements in Infants with Perinatal Brain Injury
Source: Brain Sci. 2025 Mar 26;15(4):341. doi: 10.3390/brainsci15040341 (PMC12025426; doi:10.3390/brainsci15040341)
Supplement: Supplementary file 1 [file brainsci-15-00341-s001.zip]

Archive with 1 entries (1 files):
- brainsci-3482064-supplementary.pdf
